# Supplementary material for: Targeted-Capture Next-Generation Sequencing in Diagnosis Approach of Pediatric Cholestasis
Source: Diagnostics (Basel). 2022 May 7;12(5):1169. doi: 10.3390/diagnostics12051169 (PMC9140938; doi:10.3390/diagnostics12051169)
Supplement: Supplementary file 1 [file diagnostics-12-01169-s001.zip]

Archive with 1 entries (1 files):
- diagnostics-1660539-supplementary.pdf
